# Supplementary material for: Enzymatic degradation is an effective means to reduce aflatoxin contamination in maize
Source: BMC Biotechnol. 2021 Dec 17;21:70. doi: 10.1186/s12896-021-00730-6 (PMC8684248; doi:10.1186/s12896-021-00730-6)
Supplement: Supplementary file 1 — Additional file 1. Supplementary Table 1. Peptides generated from mass spectroscopy analysis of the honey mushroom aflatoxin-degrading enzyme. [file 12896_2021_730_MOESM1_ESM.xlsx]

## Sheet: Sheet1
Suppl. Table 1 Fragmentation Parameters
peptide sequence	Mass	Charge Status
VINPLTGKPITSWYKPGQTP DSVLGEVSSSMEECR	1903.44	2
KPDFTALEVVSFATGGIPAG INIPNYYEVR	1619.84	2
TSSGLSEDDWEALIQYTVQV LSNLVNYK	1586.79	2
IIQAQWTPQATDLYDLLILT FSVNGK	1474.79	2
DGHVSNYYLGEPVGDAEVDA IQNVAEK	1445.18	2
VPNEELTFIHPDDVELYNAW DSR	1380.15	2
DIGPVVESYIGFVETYVDPY GGR	1266.62	2
LELIQDANGELENLYVR	995.018	2
QDIEDIQYITFLLMAR	985.009	2
QYTANDHQSAMIEGYVK	977.952	2
IFVQPNTFVVNGEVQLK	966.533	2
AFELQVANHELLGHGSGK	953.992	2
DFYTTLTEPISGWEGK	922.441	2
TSPPSVHDFQIDSTPAK	913.95	2
EYPLTAAGVIESFIER	897.967	2
QHIYALSPESALFIGK	887.48	2
AETVALYLVSNLDILK	881.503	2
LYTHYVTEASWAGAR	862.923	2
SLPWGTDFEVDVFR	834.407	2
LTIEYGDYASSLTK	780.893	2
MGITQYLIQAGIAR	767.924	2
EVVGQLLIELQVR	748.446	2
ASSNADQGSALFTK	698.839	2
NGAGDYTLLVASAK	690.362	2
AEWEGFTAIVDK	683.338	2
SFNSGSIPEHK	601.794	2
ALEFYDPATK	577.79	2
NVSLANILAAK	557.335	2
SAPLCGMDIR	531.757	2
YEALVNGAPK	531.285	2
HGQAHMQAR	518.249	2
LGVDILNTR	500.793	2
LFQEGADGK	482.74	2
VVAALQEAK	464.777	2
MATTTVHR	458.737	2
SFDQLSSK	456.227	2
IFNYVDK	449.737	2
AASTEWVK	446.232	2
LNFDPEK	431.719	2
LADLNALK	429.258	2
STADGTGSR	426.196	2
FESVVK	354.7	2
TFGFTK	350.687	2
ESTGFK	334.666	2
VINPLTGKPITSWYKPGQTP DSVLGEVSSSMEECR	1269.3	3
KPDFTALEVVSFATGGIPAG INIPNYYEVR	1080.23	3
TSSGLSEDDWEALIQYTVQV LSNLVNYK	1058.19	3
IIQAQWTPQATDLYDLLILT FSVNGK	983.53	3
DGHVSNYYLGEPVGDAEVDA IQNVAEK	963.789	3
VPNEELTFIHPDDVELYNAW DSR	920.436	3
DIGPVVESYIGFVETYVDPY GGR	844.748	3
LELIQDANGELENLYVR	663.681	3
QDIEDIQYITFLLMAR	657.008	3
QYTANDHQSAMIEGYVK	652.304	3
IFVQPNTFVVNGEVQLK	644.691	3
AFELQVANHELLGHGSGK	636.331	3
DFYTTLTEPISGWEGK	615.297	3
TSPPSVHDFQIDSTPAK	609.635	3
EYPLTAAGVIESFIER	598.981	3
QHIYALSPESALFIGK	591.989	3
AETVALYLVSNLDILK	588.005	3
LYTHYVTEASWAGAR	575.618	3
SLPWGTDFEVDVFR	556.607	3
LTIEYGDYASSLTK	520.931	3
MGITQYLIQAGIAR	512.285	3
EVVGQLLIELQVR	499.3	3
ASSNADQGSALFTK	466.228	3
NGAGDYTLLVASAK	460.577	3
AEWEGFTAIVDK	455.894	3
SFNSGSIPEHK	401.531	3
ALEFYDPATK	385.529	3
NVSLANILAAK	371.892	3
SAPLCGMDIR	354.841	3
YEALVNGAPK	354.526	3
HGQAHMQAR	345.835	3
LGVDILNTR	334.198	3
LFQEGADGK	322.163	3
VVAALQEAK	310.187	3
MATTTVHR	306.161	3
SFDQLSSK	304.487	3
IFNYVDK	300.161	3
